# Supplementary material for: Molecular architecture of the Dam1 complex–microtubule interaction
Source: Open Biol. 2016 Mar 9;6(3):150237. doi: 10.1098/rsob.150237 (PMC4821239; doi:10.1098/rsob.150237)
Supplement: Table S1 [file rsob150237supp3.xlsx]

## Sheet: Sheet1
Protein1	LinkPos1	LinkedRes1	Protein2	LinkPos2	LinkedRes2	HighestScore	Search_3009
Dad4	1	M	Dad2	1	M	23.5719	X
Dad4	1	M	Dad2	13	K	15.4882	X
Ask1	1	M	Dad4	1	M	21.6008	X
Ask1	1	M	Dad2	1	M	21.2402	X
Ask1	1	M	Dad2	13	K	15.8137	X
Dad2	1	M	Dad2	13	K	18.6897	X
Dad2	17	S	Dad2	22	T	9.8903	X
Hsk3	1	M	Dad2	1	M	18.1497	X
Hsk3	1	M	Dad2	13	K	16.5287	X
Hsk3	2	N	Dad2	1	M	11.8129	X
Hsk3	2	N	Dad2	13	K	11.2839	X
Dad4	1	M	Hsk3	1	M	18.075	X
Dad4	2	E	Hsk3	1	M	13.2679	X
Spc19	2	T	Dad2	13	K	17.9102	X
Spc19	1	M	Dad2	13	K	17.1561	X
Dad3	83	K	Dad4	1	M	17.6232	X
Spc19	76	K	Dad4	21	K	15.6382	X
Spc19	76	K	Dad4	1	M	14.9118	X
Spc19	44	K	Spc19	59	K	15.5378	X
Spc19	59	K	Spc19	79	K	13.7794	X
Spc19	149	K	Spc19	153	K	12.1741	X
Spc19	59	K	Spc19	76	K	11.1294	X
Spc19	151	K	Spc19	158	K	10.5427	X
Spc19	76	K	Spc19	158	K	9.9464	X
Spc19	2	T	Hsk3	1	M	13.2975	X
Dad4	1	M	Dad4	21	K	13.2529	X
Ask1	281	K	Spc19	59	K	11.851	X
Spc34	46	K	Spc34	53	K	11.6509	X
Spc19	76	K	Spc34	126	K	8.5319	X
