# Supplementary material for: Molecular architecture of the Dam1 complex–microtubule interaction
Source: Open Biol. 2016 Mar 9;6(3):150237. doi: 10.1098/rsob.150237 (PMC4821239; doi:10.1098/rsob.150237)
Supplement: Table S2 [file rsob150237supp4.xlsx]

## Sheet: Sheet1
Protein1	LinkPos1	LinkedRes1	Protein2	LinkPos2	LinkedRes2	HighestScore	Search_3008
Dad2	1	M	Dad4	1	M	25.0717	X
Dad2	1	M	Ask1	1	M	19.6586	X
Dad2	13	K	Ask1	1	M	7.4969	X
Hsk3	1	M	Dad4	1	M	19.464	X
Hsk3	1	M	Dad4	2	E	13.05	X
Hsk3	2	N	Dad4	1	M	9.8386	X
Dam1	252	K	Dam1	256	K	18.8491	X
Dam1	256	K	Dam1	307	K	18.1153	X
Dam1	307	K	Dam1	320	K	15.7307	X
Dam1	292	S	Dam1	307	K	14.8272	X
Dam1	256	K	Dam1	320	K	14.5765	X
Dam1	241	K	Dam1	256	K	10.795	X
Dam1	241	K	Dam1	252	K	9.0332	X
Dam1	194	K	Dam1	196	K	8.0155	X
Spc19	59	K	Spc34	169	K	18.5745	X
Spc19	59	K	Spc34	46	K	14.2023	X
Spc19	76	K	Spc34	198	K	13.7465	X
Spc19	76	K	Spc34	126	K	12.8888	X
Spc19	76	K	Spc34	94	K	10.9324	X
Spc19	79	K	Spc34	126	K	10.6569	X
Spc19	59	K	Spc34	88	K	10.5306	X
Dad3	83	K	Dad4	1	M	18.3078	X
Dad2	1	M	Dad2	13	K	17.9995	X
Hsk3	1	M	Dad2	1	M	17.5014	X
Hsk3	1	M	Dad2	13	K	14.5669	X
Hsk3	2	N	Dad2	13	K	10.2489	X
Spc19	44	K	Spc19	59	K	16.3103	X
Spc19	59	K	Spc19	79	K	14.5043	X
Spc19	59	K	Spc19	59	K	14.4517	X
Spc19	59	K	Spc19	76	K	11.6104	X
Spc19	76	K	Spc19	158	K	11.073	X
Spc19	151	K	Spc19	158	K	9.8524	X
Spc19	149	K	Spc19	153	K	9.3029	X
Spc34	46	K	Spc34	126	K	14.9517	X
Spc34	274	K	Spc34	278	K	12.4949	X
Spc34	46	K	Spc34	53	K	12.357	X
Spc34	88	K	Spc34	118	K	11.8781	X
Spc34	118	K	Spc34	126	K	10.7014	X
Spc34	46	K	Spc34	94	K	10.1281	X
Spc34	70	K	Spc34	126	K	7.9759	X
Dad3	72	K	Dad3	83	K	14.5187	X
Dad3	24	K	Dad3	35	Y	8.7027	X
Spc19	2	T	Dad2	13	K	14.1205	X
Spc19	1	M	Dad2	13	K	13.8916	X
Dad4	1	M	Ask1	1	M	13.7282	X
Duo1	63	S	Duo1	68	S	13.632	X
Dam1	1	M	Dad4	2	E	13.5501	X
Dam1	7	K	Dad4	21	K	12.7102	X
Dam1	13	S	Dad4	21	K	11.484	X
Dam1	2	S	Dad4	1	M	11.3094	X
Dad1	18	K	Dad3	1	M	13.4424	X
Duo1	169	K	Dam1	155	K	13.1735	X
Duo1	169	K	Dam1	138	K	12.1858	X
Duo1	169	K	Dam1	252	K	9.8259	X
Duo1	177	K	Dam1	156	K	8.2835	X
Spc19	59	K	Dam1	256	K	13.0787	X
Spc19	59	K	Dam1	307	K	12.9329	X
Spc19	76	K	Dad4	1	M	12.3946	X
Spc34	2	G	Dam1	2	S	12.3469	X
Spc34	2	G	Dam1	7	K	11.8646	X
Spc34	46	K	Dam1	256	K	10.8007	X
Spc34	70	K	Dad3	72	K	10.0267	X
Spc34	2	G	Dad1	1	M	9.5165	X
