# Supplementary material for: Molecular architecture of the Dam1 complex–microtubule interaction
Source: Open Biol. 2016 Mar 9;6(3):150237. doi: 10.1098/rsob.150237 (PMC4821239; doi:10.1098/rsob.150237)
Supplement: Table S3 [file rsob150237supp5.xlsx]

## Sheet: Sheet1
Protein1	LinkPos1	LinkedRes1	Protein2	LinkPos2	LinkedRes2	HighestScore	Search_3007
Dad4	1	M	Dad2	1	M	25.1439	X
Dad4	1	M	Dad3	83	K	21.9655	X
Dad4	1	M	Dad3	72	K	20.4388	X
Ask1	1	M	Dad2	1	M	18.5791	X
Ask1	1	M	Dad2	13	K	18.4499	X
Dad4	1	M	Hsk3	1	M	18.061	X
Dad4	2	E	Hsk3	1	M	12.1447	X
Dam1	307	K	Dam1	320	K	17.3156	X
Dam1	241	K	Dam1	256	K	15.8019	X
Dam1	252	K	Dam1	256	K	15.5043	X
Dam1	307	K	Dam1	330	K	12.5479	X
Dam1	256	K	Dam1	320	K	12.4055	X
Dam1	156	K	Dam1	171	K	12.3072	X
Dam1	320	K	Dam1	330	K	11.4508	X
Dam1	256	K	Dam1	307	K	11.157	X
Dam1	241	K	Dam1	252	K	10.8396	X
Dam1	256	K	Dam1	292	S	8.8978	X
Dam1	307	K	Dam1	314	S	8.6442	X
Dad1	18	K	Dad3	1	M	16.6047	X
Dad1	1	M	Dad3	1	M	14.3496	X
Dad2	1	M	Dad3	83	K	16.2489	X
Hsk3	1	M	Dad2	1	M	16.175	X
Hsk3	1	M	Dad2	13	K	14.3558	X
Hsk3	2	N	Dad2	13	K	12.3335	X
Dam1	7	K	Dad3	72	K	15.9699	X
Dad2	1	M	Dad2	13	K	15.8782	X
Dam1	2	S	Spc34	2	G	15.4437	X
Dam1	307	K	Spc34	249	K	13.7853	X
Dam1	256	K	Spc34	46	K	12.8779	X
Dam1	7	K	Spc34	2	G	11.7674	X
Dad4	21	K	Dam1	13	S	15.3344	X
Dad4	2	E	Dam1	1	M	14.8083	X
Dad4	1	M	Dam1	2	S	11.8106	X
Dad4	21	K	Dam1	2	S	10.3444	X
Dad4	21	K	Dam1	7	K	10.1461	X
Spc19	2	T	Dad2	13	K	15.2428	X
Spc19	1	M	Dad2	13	K	15.1553	X
Dam1	171	K	Ask1	1	M	14.8874	X
Spc34	2	G	Duo1	66	K	14.8508	X
Dad3	72	K	Dad3	83	K	14.6528	X
Spc34	126	K	Spc19	76	K	14.6111	X
Spc34	46	K	Spc19	59	K	12.7908	X
Spc34	169	K	Spc19	59	K	11.869	X
Spc34	198	K	Spc19	76	K	11.4435	X
Spc34	126	K	Spc19	59	K	10.1156	X
Spc19	76	K	Spc19	79	K	14.4758	X
Spc19	59	K	Spc19	76	K	11.0226	X
Spc19	44	K	Spc19	59	K	10.7982	X
Dam1	155	K	Duo1	169	K	13.6441	X
Dam1	138	K	Duo1	169	K	10.7293	X
Dam1	252	K	Duo1	169	K	10.397	X
Dam1	307	K	Duo1	169	K	9.5868	X
Dam1	156	K	Duo1	169	K	8.6974	X
Duo1	63	S	Duo1	68	S	13.5227	X
Duo1	169	K	Duo1	215	K	7.7874	X
Spc34	274	K	Spc34	278	K	13.1261	X
Spc34	46	K	Spc34	70	K	11.5987	X
Spc34	112	K	Spc34	126	K	11.5962	X
Spc34	118	K	Spc34	126	K	10.7888	X
Spc34	88	K	Spc34	118	K	10.7097	X
Spc34	46	K	Spc34	126	K	10.4388	X
Spc34	65	K	Spc34	88	K	8.85	X
Spc34	2	G	Dad1	1	M	13.1247	X
Spc34	88	K	Dad3	1	M	12.7	X
Spc34	118	K	Dad3	1	M	12.5241	X
Spc34	126	K	Dad3	1	M	9.0625	X
