# Supplementary material for: Molecular architecture of the Dam1 complex–microtubule interaction
Source: Open Biol. 2016 Mar 9;6(3):150237. doi: 10.1098/rsob.150237 (PMC4821239; doi:10.1098/rsob.150237)
Supplement: Table S4 [file rsob150237supp6.xlsx]

## Sheet: Sheet1
Protein1	LinkPos1	LinkedRes1	Protein2	LinkPos2	LinkedRes2	HighestScore	Search_2977
Dad3	1	M	Dad1	1	M	25.5186	X
Dad3	83	K	Dad1	1	M	20.2277	X
Dad3	1	M	Dad1	94	K	8.4831	X
Dad3	2	E	Dad1	2	M	7.6794	X
Dad4	1	M	Dad2	1	M	24.6459	X
Dad4	1	M	Dad3	83	K	23.0281	X
Dad4	1	M	Dad3	94	K	20.7538	X
Dad4	21	K	Dad3	1	M	7.0685	X
Dad4	1	M	Dad1	1	M	22.1827	X
Dad4	1	M	Dad1	94	K	12.8645	X
Dad4	1	M	Dad4	1	M	21.7841	X
Dad4	1	M	Dad4	21	K	12.8404	X
Dad4	2	E	Dam1	1	M	19.7179	X
Dad4	1	M	Dam1	256	K	19.3816	X
Dad4	1	M	Dam1	330	K	17.8231	X
Dad4	1	M	Dam1	320	K	16.7353	X
Dad4	21	K	Dam1	13	S	14.8215	X
Dad4	1	M	Dam1	2	S	14.2244	X
Dad4	1	M	Dam1	307	K	12.6408	X
Dad4	21	K	Dam1	2	S	11.4239	X
Dad4	21	K	Dam1	7	K	11.1462	X
Dad4	1	M	Dam1	292	S	7.39	X
Dam1	256	K	Dam1	307	K	19.684	X
Dam1	256	K	Dam1	295	S	19.3329	X
Dam1	252	K	Dam1	256	K	18.6269	X
Dam1	234	S	Dam1	256	K	18.1668	X
Dam1	252	K	Dam1	257	S	17.5302	X
Dam1	307	K	Dam1	320	K	17.4111	X
Dam1	2	S	Dam1	330	K	16.8559	X
Dam1	295	S	Dam1	320	K	15.8644	X
Dam1	307	K	Dam1	307	K	15.7985	X
Dam1	241	K	Dam1	256	K	15.6533	X
Dam1	320	K	Dam1	330	K	15.1688	X
Dam1	252	K	Dam1	307	K	14.9283	X
Dam1	256	K	Dam1	320	K	14.9065	X
Dam1	155	K	Dam1	171	K	14.6282	X
Dam1	156	K	Dam1	330	K	14.1761	X
Dam1	251	S	Dam1	257	S	13.6921	X
Dam1	307	K	Dam1	314	S	13.6389	X
Dam1	156	K	Dam1	256	K	13.5733	X
Dam1	251	S	Dam1	320	K	13.4024	X
Dam1	314	S	Dam1	320	K	13.3831	X
Dam1	292	S	Dam1	307	K	13.1957	X
Dam1	256	K	Dam1	292	S	13.1148	X
Dam1	171	K	Dam1	307	K	12.8726	X
Dam1	256	K	Dam1	256	K	12.7894	X
Dam1	320	K	Dam1	331	K	12.5746	X
Dam1	256	K	Dam1	314	S	12.4628	X
Dam1	256	K	Dam1	330	K	12.4543	X
Dam1	241	K	Dam1	320	K	12.1917	X
Dam1	252	K	Dam1	295	S	12.0626	X
Dam1	330	K	Dam1	330	K	11.8198	X
Dam1	330	K	Dam1	335	K	11.8107	X
Dam1	27	S	Dam1	30	S	11.4869	X
Dam1	324	S	Dam1	330	K	11.3921	X
Dam1	295	S	Dam1	307	K	10.9899	X
Dam1	252	K	Dam1	265	S	10.8507	X
Dam1	171	K	Dam1	292	S	10.744	X
Dam1	256	K	Dam1	331	K	10.6901	X
Dam1	307	K	Dam1	311	S	10.5785	X
Dam1	240	T	Dam1	331	K	10.5574	X
Dam1	251	S	Dam1	256	K	10.5	X
Dam1	307	K	Dam1	330	K	10.4922	X
Dam1	241	K	Dam1	252	K	10.4623	X
Dam1	252	K	Dam1	292	S	10.3672	X
Dam1	307	K	Dam1	324	S	9.8459	X
Dam1	252	K	Dam1	320	K	9.5604	X
Dam1	331	K	Dam1	335	K	9.5493	X
Dam1	171	K	Dam1	330	K	9.3	X
Dam1	330	K	Dam1	334	K	9.2671	X
Dam1	256	K	Dam1	324	S	9.1735	X
Dam1	241	K	Dam1	295	S	9.0583	X
Dam1	132	K	Dam1	138	K	8.7746	X
Dam1	320	K	Dam1	335	K	8.1976	X
Dam1	194	K	Dam1	256	K	7.7617	X
Dam1	252	K	Dam1	330	K	7.3163	X
Dam1	327	S	Dam1	334	K	7.3139	X
Dam1	171	K	Dam1	256	K	7.2946	X
Dam1	292	S	Dam1	320	K	6.9241	X
Dam1	311	S	Dam1	320	K	6.7916	X
Dam1	307	K	Dam1	335	K	6.7869	X
Dam1	252	K	Dam1	314	S	6.6459	X
Dam1	251	S	Dam1	295	S	6.3886	X
Dam1	171	K	Dam1	252	K	6.365	X
Dam1	234	S	Dam1	330	K	6.2406	X
Dam1	156	K	Dam1	257	S	5.879	X
Dam1	241	K	Dam1	307	K	5.7477	X
Dam1	156	K	Dam1	307	K	5.3643	X
Dam1	331	K	Dam1	338	T	3.8439	X
Dad4	1	M	Hsk3	1	M	19.1078	X
Dad4	1	M	Hsk3	5	K	9.8061	X
Dad3	83	K	Dad2	1	M	18.9479	X
Dad3	94	K	Dad2	1	M	18.1141	X
Dad3	83	K	Dad2	11	K	11.3897	X
Dad2	1	M	Dad2	13	K	18.5333	X
Dad3	1	M	Spc34	169	K	18.0835	X
Dad3	1	M	Spc34	88	K	17.1247	X
Dad3	1	M	Spc34	79	K	15.8203	X
Dad3	1	M	Spc34	118	K	14.8778	X
Dad3	1	M	Spc34	126	K	14.1101	X
Dad3	24	K	Spc34	70	K	10.0414	X
Dad3	15	K	Spc34	88	K	6.7424	X
Duo1	215	K	Dam1	2	S	18.0785	X
Duo1	215	K	Dam1	241	K	17.0882	X
Duo1	177	K	Dam1	155	K	15.5141	X
Duo1	177	K	Dam1	156	K	14.9676	X
Duo1	236	K	Dam1	307	K	14.2796	X
Duo1	215	K	Dam1	156	K	14.2716	X
Duo1	169	K	Dam1	156	K	13.9566	X
Duo1	169	K	Dam1	155	K	13.2482	X
Duo1	169	K	Dam1	2	S	13.1821	X
Duo1	174	K	Dam1	156	K	13.1768	X
Duo1	197	S	Dam1	256	K	12.955	X
Duo1	169	K	Dam1	256	K	12.9481	X
Duo1	169	K	Dam1	307	K	12.0553	X
Duo1	236	K	Dam1	292	S	11.6124	X
Duo1	169	K	Dam1	138	K	11.4059	X
Duo1	215	K	Dam1	256	K	11.3876	X
Duo1	215	K	Dam1	320	K	11.3651	X
Duo1	161	K	Dam1	252	K	11.1014	X
Duo1	169	K	Dam1	171	K	10.961	X
Duo1	236	K	Dam1	171	K	10.9353	X
Duo1	169	K	Dam1	252	K	10.8895	X
Duo1	183	K	Dam1	156	K	10.6659	X
Duo1	33	K	Dam1	2	S	10.5968	X
Duo1	236	K	Dam1	256	K	10.5915	X
Duo1	160	K	Dam1	171	K	10.5673	X
Duo1	236	K	Dam1	156	K	10.4954	X
Duo1	215	K	Dam1	330	K	10.4449	X
Duo1	169	K	Dam1	241	K	10.0388	X
Duo1	33	K	Dam1	307	K	9.4087	X
Duo1	161	K	Dam1	257	S	9.1462	X
Duo1	236	K	Dam1	295	S	9.0353	X
Duo1	236	K	Dam1	330	K	8.8321	X
Duo1	208	S	Dam1	256	K	8.7289	X
Duo1	215	K	Dam1	171	K	8.1523	X
Duo1	183	K	Dam1	155	K	7.1973	X
Duo1	160	K	Dam1	307	K	6.4632	X
Duo1	215	K	Dam1	249	T	5.9623	X
Duo1	193	Y	Dam1	307	K	5.7495	X
Duo1	169	K	Dam1	320	K	5.0285	X
Spc34	249	K	Dam1	307	K	17.4704	X
Spc34	249	K	Dam1	256	K	16.4844	X
Spc34	249	K	Dam1	330	K	15.9038	X
Spc34	2	G	Dam1	7	K	15.7954	X
Spc34	2	G	Dam1	5	K	15.2976	X
Spc34	2	G	Dam1	2	S	14.0636	X
Spc34	278	K	Dam1	330	K	13.1018	X
Spc34	70	K	Dam1	307	K	12.7363	X
Spc34	126	K	Dam1	256	K	12.599	X
Spc34	1	M	Dam1	7	K	11.7624	X
Spc34	1	M	Dam1	5	K	11.6291	X
Spc34	126	K	Dam1	307	K	10.9315	X
Spc34	1	M	Dam1	2	S	10.6483	X
Spc34	278	K	Dam1	256	K	10.4095	X
Spc34	2	G	Dam1	330	K	10.3295	X
Spc34	70	K	Dam1	252	K	10.1958	X
Spc34	1	M	Dam1	330	K	9.6299	X
Spc34	126	K	Dam1	252	K	9.4761	X
Spc34	70	K	Dam1	330	K	9.1766	X
Spc34	169	K	Dam1	307	K	8.809	X
Spc34	1	M	Dam1	307	K	8.757	X
Spc34	243	K	Dam1	256	K	8.6349	X
Spc34	274	K	Dam1	252	K	8.496	X
Spc34	25	K	Dam1	2	S	7.8598	X
Spc34	249	K	Dam1	292	S	7.6696	X
Spc34	70	K	Dam1	256	K	7.1842	X
Spc34	249	K	Dam1	320	K	7.1591	X
Spc34	25	K	Dam1	307	K	6.803	X
Spc34	2	G	Dam1	307	K	6.7807	X
Spc34	2	G	Dam1	1	M	6.5982	X
Spc34	280	K	Dam1	330	K	6.3487	X
Spc34	243	K	Dam1	330	K	5.9973	X
Spc34	169	K	Dam1	256	K	5.7894	X
Spc34	2	G	Dam1	156	K	5.7247	X
Spc34	25	K	Dam1	5	K	4.8759	X
Spc34	118	K	Dam1	256	K	4.5711	X
Dad3	1	M	Dad3	17	K	17.4476	X
Dad3	15	K	Dad3	20	S	6.9541	X
Dad2	13	K	Hsk3	1	M	17.0712	X
Dad2	1	M	Hsk3	1	M	15.4177	X
Dad3	1	M	Dam1	320	K	17.058	X
Dad3	1	M	Dam1	256	K	15.9232	X
Dad3	2	E	Dam1	1	M	12.1852	X
Dad3	31	K	Dam1	256	K	7.0813	X
Dad3	83	K	Dam1	256	K	5.8272	X
Duo1	193	Y	Duo1	204	S	16.3624	X
Duo1	193	Y	Duo1	236	K	15.9455	X
Duo1	160	K	Duo1	193	Y	14.6044	X
Duo1	161	K	Duo1	169	K	14.155	X
Duo1	161	K	Duo1	193	Y	13.7898	X
Duo1	208	S	Duo1	236	K	13.3971	X
Duo1	208	S	Duo1	215	K	13.302	X
Duo1	131	K	Duo1	159	K	13.1913	X
Duo1	169	K	Duo1	177	K	13.0941	X
Duo1	215	K	Duo1	215	K	12.8018	X
Duo1	221	S	Duo1	225	S	12.5247	X
Duo1	160	K	Duo1	236	K	12.0259	X
Duo1	169	K	Duo1	183	K	11.9466	X
Duo1	215	K	Duo1	236	K	11.9074	X
Duo1	177	K	Duo1	236	K	11.4461	X
Duo1	215	K	Duo1	225	S	11.3284	X
Duo1	183	K	Duo1	236	K	10.8162	X
Duo1	161	K	Duo1	215	K	10.7874	X
Duo1	169	K	Duo1	215	K	10.7108	X
Duo1	33	K	Duo1	66	K	9.582	X
Duo1	197	S	Duo1	208	S	9.2877	X
Duo1	183	K	Duo1	197	S	8.4502	X
Duo1	193	Y	Duo1	208	S	8.3696	X
Duo1	161	K	Duo1	236	K	7.5041	X
Duo1	160	K	Duo1	169	K	7.3946	X
Duo1	131	K	Duo1	160	K	7.345	X
Duo1	222	K	Duo1	236	K	7.0607	X
Duo1	169	K	Duo1	236	K	6.1898	X
Duo1	125	S	Duo1	160	K	5.8708	X
Dad4	1	M	Duo1	215	K	16.2386	X
Dad4	1	M	Duo1	236	K	10.6132	X
Duo1	33	K	Dad1	1	M	16.086	X
Duo1	36	K	Dad1	1	M	16.0818	X
Duo1	215	K	Dad1	1	M	10.2806	X
Spc34	274	K	Spc34	278	K	16.0683	X
Spc34	267	S	Spc34	278	K	14.451	X
Spc34	70	K	Spc34	88	K	13.5765	X
Spc34	264	Y	Spc34	278	K	13.4537	X
Spc34	268	S	Spc34	278	K	12.6081	X
Spc34	88	K	Spc34	118	K	11.199	X
Spc34	94	K	Spc34	105	K	10.7201	X
Spc34	269	S	Spc34	278	K	10.6659	X
Spc34	79	K	Spc34	126	K	10.3683	X
Spc34	268	S	Spc34	280	K	10.0623	X
Spc34	88	K	Spc34	94	K	8.1487	X
Spc34	118	K	Spc34	126	K	7.977	X
Spc34	274	K	Spc34	280	K	7.0334	X
Spc34	70	K	Spc34	94	K	6.0913	X
Dam1	256	K	Dad2	1	M	15.3991	X
Dam1	330	K	Dad2	17	S	5.8961	X
Spc19	104	K	Duo1	169	K	8.4659	X
Spc19	76	K	Duo1	236	K	8.1574	X
Spc19	59	K	Duo1	193	Y	6.7139	X
Dad1	16	T	Dad1	19	Y	15.2623	X
Dad1	1	M	Dad1	92	K	9.788	X
Ask1	276	T	Ask1	281	K	15.2492	X
Dam1	5	K	Hsk3	67	K	6.8869	X
Dam1	1	M	Hsk3	67	K	5.1628	X
Dam1	186	Y	Hsk3	60	Y	4.4328	X
Dam1	1	M	Hsk3	28	K	4.4105	X
Dam1	307	K	Dad1	1	M	12.5264	X
Dam1	2	S	Dad1	1	M	9.5998	X
Dam1	7	K	Dad1	1	M	4.5539	X
Spc34	278	K	Duo1	215	K	14.5054	X
Spc34	169	K	Duo1	236	K	14.4244	X
Spc34	2	G	Duo1	66	K	12.3523	X
Spc34	126	K	Duo1	236	K	11.6698	X
Spc34	70	K	Duo1	236	K	11.4114	X
Spc34	2	G	Duo1	33	K	11.1016	X
Spc34	126	K	Duo1	215	K	10.5591	X
Spc34	1	M	Duo1	33	K	10.4004	X
Spc34	1	M	Duo1	66	K	10.1261	X
Spc34	249	K	Duo1	236	K	10.0539	X
Spc34	1	M	Duo1	36	K	7.2665	X
Spc34	249	K	Duo1	215	K	5.7662	X
Spc34	91	T	Duo1	177	K	5.467	X
Spc34	259	K	Duo1	102	S	5.4246	X
Dam1	320	K	Ask1	1	M	14.3182	X
Dam1	314	S	Ask1	12	K	6.7946	X
Dam1	311	S	Ask1	18	T	6.7653	X
Dam1	314	S	Ask1	18	T	6.2198	X
Dad3	1	M	Duo1	33	K	14.0049	X
Dad3	1	M	Duo1	52	S	12.1455	X
Dad3	1	M	Duo1	36	K	11.7601	X
Dad3	1	M	Duo1	236	K	11.518	X
Dad3	83	K	Duo1	215	K	7.7462	X
Spc19	123	Y	Spc19	146	K	9.8835	X
Spc19	59	K	Dam1	320	K	10.2014	X
Spc19	158	K	Dam1	330	K	9.2851	X
Spc19	76	K	Dam1	307	K	9.013	X
Spc19	76	K	Dam1	156	K	7.4051	X
Spc19	59	K	Dam1	314	S	6.882	X
Spc19	59	K	Dam1	307	K	6.1313	X
Spc19	58	S	Dam1	188	S	6.0613	X
Spc19	79	K	Dam1	132	K	5.7007	X
Spc19	95	Y	Dam1	256	K	5.289	X
Spc34	126	K	Dad1	1	M	12.9945	X
Spc34	2	G	Dad1	1	M	10.9786	X
Spc34	1	M	Dad1	1	M	10.2787	X
Spc34	126	K	Spc19	59	K	10.7995	X
Spc34	169	K	Spc19	76	K	9.5373	X
Spc34	126	K	Spc19	76	K	8.8711	X
Spc34	2	G	Spc19	103	K	8.1093	X
Spc34	199	T	Spc19	76	K	7.4102	X
Spc34	278	K	Spc19	76	K	6.989	X
Duo1	122	K	Ask1	1	M	6.8407	X
Duo1	177	K	Ask1	2	D	6.353	X
Spc19	34	T	Ask1	1	M	6.6708	X
Spc19	59	K	Ask1	104	S	5.6379	X
Spc34	1	M	Hsk3	67	K	6.2277	X
Spc34	1	M	Ask1	277	K	6.2089	X
Hsk3	59	Y	Ask1	1	M	4.5799	X
