# Supplementary material for: Molecular architecture of the Dam1 complex–microtubule interaction
Source: Open Biol. 2016 Mar 9;6(3):150237. doi: 10.1098/rsob.150237 (PMC4821239; doi:10.1098/rsob.150237)
Supplement: Table S5 [file rsob150237supp7.xlsx]

## Sheet: Sheet1
Protein1	LinkPos1	LinkedRes1	Protein2	LinkPos2	LinkedRes2	HighestScore	Search_2857
Dad3	14	D	Dad3	16	Y	22.0885	X
Dad3	22	D	Dad3	29	T	16.1972	X
Dad3	14	D	Dad3	17	K	15.6439	X
Dad3	16	Y	Dad3	22	D	13.6505	X
Dad3	29	T	Dad3	32	E	11.619	X
Dad3	36	S	Dad3	52	E	5.9588	X
Dad3	31	K	Dad3	56	E	5.0312	X
Dad3	36	S	Dad3	56	E	4.0881	X
Dad2	1	M	Dad3	85	E	21.938	X
Dad2	2	D	Dad3	83	K	18.8009	X
Dad2	1	M	Dad3	87	E	16.0193	X
Dad3	85	E	Dad4	1	M	20.4195	X
Duo1	178	D	Dam1	156	K	19.4925	X
Duo1	177	K	Dam1	157	D	15.47	X
Duo1	176	E	Dam1	156	K	15.2533	X
Duo1	174	K	Dam1	144	E	10.4874	X
Duo1	171	E	Dam1	241	K	9.9092	X
Duo1	171	E	Dam1	330	K	7.3966	X
Spc19	65	E	Spc34	79	K	18.9419	X
Spc19	64	E	Spc34	79	K	15.5476	X
Spc19	64	E	Spc34	126	K	12.3447	X
Spc19	67	E	Spc34	126	K	11.2273	X
Spc19	165	K	Spc34	295	E	9.0601	X
Spc19	61	D	Spc34	79	K	8.4307	X
Spc19	56	E	Spc34	126	K	8.2995	X
Spc19	65	E	Spc34	126	K	7.9364	X
Spc19	112	D	Spc34	274	K	7.7591	X
Spc19	124	E	Spc34	274	K	7.4851	X
Spc19	124	E	Spc34	269	S	7.3137	X
Ask1	176	E	Dad4	1	M	18.6962	X
Ask1	104	S	Dad4	2	E	17.345	X
Ask1	101	E	Dad4	1	M	15.4747	X
Duo1	216	T	P02554	157	E	17.0859	X
Duo1	216	T	P02554	161	D	15.4249	X
Duo1	236	K	P02554	111	E	14.5873	X
Duo1	236	K	P02554	157	E	14.4913	X
Duo1	236	K	P02554	161	D	13.3207	X
Duo1	215	K	P02554	158	E	12.5731	X
Duo1	242	S	P02554	161	D	10.4735	X
Duo1	222	K	P02554	161	D	10.1626	X
Duo1	222	K	P02554	111	E	10.0165	X
Duo1	216	T	P02554	111	E	6.0637	X
Dam1	330	K	P02554	158	E	17.0791	X
Dam1	332	T	P02554	111	E	6.71	X
Dam1	252	K	P02554	111	E	16.9308	X
Dam1	241	K	P02554	161	D	16.1225	X
Dam1	256	K	P02554	161	D	15.3696	X
Dam1	240	T	P02554	111	E	15.2635	X
Dam1	330	K	P02554	157	E	15.2149	X
Dam1	320	K	P02554	158	E	13.3773	X
Dam1	330	K	P02554	161	D	12.9749	X
Dam1	251	S	P02554	161	D	12.2231	X
Dam1	306	T	P02554	161	D	11.9551	X
Dam1	194	K	P02554	157	E	11.9285	X
Dam1	256	K	P02554	111	E	11.7989	X
Dam1	335	K	P02554	157	E	11.6261	X
Dam1	327	S	P02554	111	E	11.5051	X
Dam1	307	K	P02554	111	E	10.8075	X
Dam1	256	K	P02554	158	E	10.5697	X
Dam1	241	K	P02554	157	E	10.0464	X
Dam1	171	K	P02554	111	E	9.9906	X
Dam1	307	K	P02554	161	D	9.7556	X
Dam1	307	K	P02554	157	E	9.7351	X
Dam1	320	K	P02554	111	E	9.6311	X
Dam1	252	K	P02554	161	D	9.3996	X
Dam1	240	T	P02554	158	E	9.2852	X
Dam1	257	S	P02554	157	E	8.6754	X
Dam1	241	K	P02554	158	E	7.8181	X
Dam1	235	S	P02554	157	E	7.1861	X
Dam1	330	K	P02554	111	E	7.1539	X
Dam1	327	S	P02554	108	E	7.0856	X
Dam1	324	S	P02554	111	E	7.0081	X
Dam1	331	K	P02554	158	E	6.9956	X
Dam1	196	K	P02554	161	D	6.6267	X
Ask1	276	T	Ask1	278	E	16.7386	X
Ask1	9	T	Ask1	14	D	15.326	X
Ask1	5	S	Ask1	14	D	14.1319	X
Ask1	146	T	Ask1	154	D	12.7012	X
Ask1	5	S	Ask1	7	E	10.786	X
Ask1	167	S	Ask1	169	E	10.1353	X
Ask1	273	E	Ask1	289	S	9.0133	X
Ask1	3	S	Ask1	14	D	7.873	X
Duo1	33	K	Hsk3	18	E	15.7986	X
Spc34	2	G	Ask1	159	D	15.5526	X
Spc34	2	G	Ask1	115	E	12.8019	X
Spc34	295	E	Dad1	1	M	15.3981	X
Duo1	236	K	P02550	423	E	15.2806	X
Dam1	11	T	Dam1	16	E	15.1646	X
Dam1	2	S	Dam1	16	E	13.1742	X
Dam1	323	E	Dam1	327	S	8.9112	X
Dam1	7	K	Dam1	16	E	11.8141	X
Dam1	16	E	Dam1	20	S	11.6926	X
Dam1	330	K	Dam1	333	E	11.4902	X
Dam1	271	D	Dam1	307	K	11.27	X
Dam1	323	E	Dam1	330	K	11.2081	X
Dam1	163	D	Dam1	171	K	11.1729	X
Dam1	5	K	Dam1	72	D	11.0945	X
Dam1	306	T	Dam1	318	E	10.9703	X
Dam1	3	E	Dam1	17	Y	10.9387	X
Dam1	241	K	Dam1	277	D	10.8113	X
Dam1	4	D	Dam1	71	S	10.5142	X
Dam1	275	E	Dam1	307	K	9.9391	X
Dam1	277	D	Dam1	307	K	9.2206	X
Dam1	307	K	Dam1	323	E	8.649	X
Dam1	2	S	Dam1	34	E	8.3746	X
Dam1	314	S	Dam1	318	E	8.2887	X
Dam1	314	S	Dam1	323	E	7.5599	X
Dam1	249	T	Dam1	277	D	7.2901	X
Dam1	16	E	Dam1	23	S	6.8503	X
Dam1	306	T	Dam1	323	E	6.0816	X
Dam1	261	T	Dam1	277	D	5.9471	X
Dam1	243	T	Dam1	277	D	5.251	X
Dam1	4	D	Dam1	73	S	4.6749	X
Spc34	88	K	Spc34	90	D	15.0256	X
Spc34	274	K	Spc34	295	E	14.4258	X
Spc34	249	K	Spc34	295	E	11.4155	X
Spc34	224	T	Spc34	229	D	10.0288	X
Spc34	115	Y	Spc34	119	D	9.7488	X
Spc34	1	M	Spc34	54	D	5.4656	X
Dam1	2	S	Spc34	69	E	14.3981	X
Dam1	34	E	Spc34	2	G	13.4996	X
Dam1	45	E	Spc34	2	G	11.8235	X
Dam1	2	S	Spc34	17	D	11.2908	X
Dam1	45	E	Spc34	1	M	8.2802	X
Dam1	5	K	Spc34	295	E	6.6104	X
Dam1	5	K	Spc34	17	D	6.3507	X
Dad3	93	S	Hsk3	31	D	14.151	X
Duo1	63	S	Duo1	67	E	13.9485	X
Duo1	33	K	Duo1	44	D	13.452	X
Duo1	63	S	Duo1	69	E	12.8392	X
Duo1	171	E	Duo1	177	K	11.2277	X
Duo1	165	D	Duo1	174	K	11.1088	X
Dam1	307	K	P02550	417	E	13.7352	X
Dam1	307	K	P02550	423	E	11.398	X
Dam1	256	K	P02550	423	E	8.5044	X
P02550	94	T	P02550	97	E	13.6237	X
P02550	97	E	P02550	161	Y	5.8775	X
Dam1	2	S	Ask1	158	E	13.4294	X
Dad1	17	D	Dad1	19	Y	12.3195	X
Dad1	10	E	Dad1	14	S	12.0436	X
Spc34	295	E	Dad4	1	M	12.301	X
Hsk3	9	Y	Hsk3	25	E	11.9537	X
Hsk3	15	E	Hsk3	21	T	9.1733	X
P02554	379	K	P02554	383	E	10.4689	X
P02554	304	D	P02554	340	Y	5.302	X
P02554	161	D	P02554	166	T	4.8049	X
P02554	290	T	P02554	376	E	3.5499	X
Dam1	16	E	Dad4	21	K	9.9733	X
Dam1	3	E	Dad4	21	K	8.5451	X
Dam1	34	E	Dad4	21	K	7.4961	X
Spc19	123	Y	Spc19	127	D	9.835	X
Spc19	123	Y	Spc19	129	D	7.5062	X
Duo1	33	K	Dad3	14	D	9.2378	X
Dad2	1	M	Ask1	102	E	8.0385	X
Dam1	17	Y	Hsk3	18	E	7.6501	X
Dam1	11	T	Hsk3	18	E	6.9526	X
Dam1	2	S	Dad2	133	E	6.7495	X
Spc19	56	E	Ask1	276	T	6.2477	X
Spc19	56	E	Ask1	275	S	6.2406	X
Dam1	307	K	Spc19	21	D	6.1982	X
