# Supplementary material for: Molecular architecture of the Dam1 complex–microtubule interaction
Source: Open Biol. 2016 Mar 9;6(3):150237. doi: 10.1098/rsob.150237 (PMC4821239; doi:10.1098/rsob.150237)
Supplement: Table S6 [file rsob150237supp8.xlsx]

## Sheet: Sheet1
Protein1	LinkPos1	LinkedRes1	Protein2	LinkPos2	LinkedRes2	HighestScore	Search_2856
Dad3	1	M	Dad1	1	M	25.0778	X
Dad2	1	M	Dad4	1	M	22.9256	X
Dad3	94	K	Dad4	1	M	20.4054	X
Dad3	83	K	Dad4	1	M	20.1571	X
Dam1	2	S	Dad4	1	M	18.0167	X
Dam1	1	M	Dad4	2	E	14.274	X
Dam1	7	K	Dad4	21	K	7.9126	X
Hsk3	1	M	Dad2	1	M	15.9564	X
Dad3	83	K	Dad2	1	M	17.3546	X
Dam1	156	K	Duo1	215	K	17.3368	X
Dam1	156	K	Duo1	177	K	14.1605	X
Dam1	155	K	Duo1	169	K	13.8152	X
Dam1	156	K	Duo1	169	K	13.5777	X
Dam1	156	K	Duo1	174	K	12.0216	X
Dam1	307	K	Duo1	169	K	9.3037	X
Dam1	330	K	Duo1	169	K	8.9086	X
Dam1	194	K	Duo1	215	K	8.649	X
Dam1	330	K	Duo1	215	K	8.174	X
Dam1	138	K	Duo1	169	K	8.1	X
Dam1	15	T	Duo1	222	K	4.5065	X
Dam1	241	K	Dam1	256	K	17.1634	X
Dam1	252	K	Dam1	256	K	16.629	X
Dam1	252	K	Dam1	257	S	15.3253	X
Dam1	320	K	Dam1	330	K	14.356	X
Dam1	252	K	Dam1	307	K	13.4817	X
Dam1	156	K	Dam1	307	K	13.2472	X
Dam1	324	S	Dam1	330	K	12.8876	X
Dam1	2	S	Dam1	2	S	12.7322	X
Dam1	155	K	Dam1	171	K	12.6851	X
Dam1	307	K	Dam1	320	K	12.0291	X
Dam1	306	T	Dam1	311	S	11.9909	X
Dam1	171	K	Dam1	307	K	11.9219	X
Dam1	241	K	Dam1	320	K	11.6395	X
Dam1	330	K	Dam1	330	K	11.628	X
Dam1	256	K	Dam1	320	K	11.4875	X
Dam1	330	K	Dam1	335	K	11.4155	X
Dam1	331	K	Dam1	335	K	10.966	X
Dam1	17	Y	Dam1	20	S	10.8819	X
Dam1	240	T	Dam1	242	T	10.8278	X
Dam1	330	K	Dam1	334	K	10.7832	X
Dam1	256	K	Dam1	330	K	10.6563	X
Dam1	241	K	Dam1	252	K	10.5266	X
Dam1	156	K	Dam1	171	K	10.3928	X
Dam1	26	T	Dam1	35	S	10.3302	X
Dam1	307	K	Dam1	330	K	10.3166	X
Dam1	251	S	Dam1	256	K	10.1169	X
Dam1	27	S	Dam1	30	S	9.9122	X
Dam1	256	K	Dam1	295	S	9.7039	X
Dam1	7	K	Dam1	13	S	9.5725	X
Dam1	256	K	Dam1	307	K	9.4479	X
Dam1	314	S	Dam1	320	K	9.1126	X
Dam1	156	K	Dam1	330	K	8.9635	X
Dam1	2	S	Dam1	330	K	8.7177	X
Dam1	23	S	Dam1	35	S	8.5526	X
Dam1	5	K	Dam1	15	T	8.264	X
Dam1	320	K	Dam1	331	K	8.208	X
Dam1	334	K	Dam1	338	T	8.0904	X
Dam1	171	K	Dam1	256	K	8.0105	X
Dam1	311	S	Dam1	320	K	7.6207	X
Dam1	252	K	Dam1	330	K	7.0825	X
Dam1	330	K	Dam1	338	T	6.8547	X
Dam1	7	K	Dam1	15	T	6.721	X
Dam1	155	K	Dam1	252	K	6.7099	X
Spc34	88	K	Dad3	1	M	17.1208	X
Dad2	1	M	Dad2	13	K	16.9357	X
Dad1	1	M	Dad1	18	K	16.28	X
Duo1	33	K	Dad4	1	M	15.1804	X
Dam1	2	S	Spc34	2	G	15.1603	X
Spc34	264	Y	Spc34	278	K	14.3461	X
Spc34	274	K	Spc34	278	K	13.1834	X
Spc34	274	K	Spc34	280	K	10.745	X
Spc34	70	K	Spc34	94	K	8.4411	X
Spc34	88	K	Spc34	94	K	7.6973	X
Spc34	112	K	Spc34	126	K	6.6027	X
Spc34	85	Y	Spc34	115	Y	6.4672	X
Spc34	269	S	Spc34	280	K	6.138	X
Ask1	276	T	Ask1	281	K	13.3091	X
Ask1	250	S	Ask1	260	K	9.7809	X
Ask1	244	S	Ask1	260	K	8.1404	X
Duo1	221	S	Duo1	225	S	12.2933	X
Duo1	215	K	Duo1	225	S	11.3319	X
Duo1	169	K	Duo1	174	K	9.8321	X
Duo1	221	S	Duo1	236	K	7.7278	X
Duo1	215	K	Duo1	236	K	7.424	X
Duo1	33	K	Dad1	1	M	11.2916	X
Spc34	2	G	Duo1	66	K	10.3177	X
Dam1	330	K	Dad3	94	K	9.4082	X
Spc34	198	K	Ask1	196	K	5.8925	X
P02550	334	T	P02554	122	K	5.727	X
Spc19	90	T	Ask1	171	T	4.7651	X
