# Supplementary material for: Molecular architecture of the Dam1 complex–microtubule interaction
Source: Open Biol. 2016 Mar 9;6(3):150237. doi: 10.1098/rsob.150237 (PMC4821239; doi:10.1098/rsob.150237)
Supplement: Table S7 [file rsob150237supp9.xlsx]

## Sheet: links-8.csv
Protein1	LinkPos1	LinkedRes1	Protein2	LinkPos2	LinkedRes2	HighestScore	Search_3266
Dad4	1	M	Dad3	83	K	22.7373	X
Dad4	1	M	Dad3	94	K	20.9978	X
Dad4	21	K	Dad3	94	K	13.1084	X
Hsk3	1	M	Dad4	1	M	19.5347	X
Hsk3	5	K	Dad4	1	M	14.9985	X
Hsk3	1	M	Dad4	2	E	12.2409	X
Hsk3	1	M	Dad4	21	K	11.8144	X
Dam1	156	K	Duo1	177	K	17.8957	X
Dam1	156	K	Duo1	169	K	14.4468	X
Dam1	153	K	Duo1	169	K	13.2753	X
Dam1	156	K	Duo1	174	K	12.0126	X
Dam1	156	K	Duo1	183	K	11.8557	X
Dam1	155	K	Duo1	169	K	11.3915	X
Dam1	153	K	Duo1	177	K	11.1866	X
Dam1	153	K	Duo1	174	K	10.0133	X
Dam1	252	K	Duo1	169	K	8.0007	X
Hsk3	1	M	Dad3	94	K	17.1656	X
Hsk3	1	M	Dad3	83	K	15.2908	X
Spc34	267	S	Spc34	278	K	16.8815	X
Spc34	269	S	Spc34	278	K	14.5934	X
Spc34	274	K	Spc34	278	K	14.1987	X
Spc34	2	G	Spc34	46	K	10.6863	X
Spc34	268	S	Spc34	278	K	8.947	X
Dam1	252	K	Dam1	257	S	15.7375	X
Dam1	241	K	Dam1	256	K	15.2375	X
Dam1	252	K	Dam1	256	K	14.5064	X
Dam1	307	K	Dam1	320	K	13.8799	X
Dam1	256	K	Dam1	307	K	12.8686	X
Dam1	234	S	Dam1	256	K	12.744	X
Dam1	241	K	Dam1	252	K	12.6511	X
Dam1	324	S	Dam1	330	K	11.8873	X
Dam1	320	K	Dam1	330	K	11.6759	X
Dam1	292	S	Dam1	307	K	10.8961	X
Dam1	330	K	Dam1	335	K	9.6232	X
Dam1	156	K	Dam1	171	K	9.5339	X
Dam1	252	K	Dam1	307	K	8.7628	X
Dam1	307	K	Dam1	314	S	8.2197	X
Dam1	241	K	Dam1	257	S	7.9615	X
Dam1	2	S	Dad4	1	M	15.4934	X
Dam1	1	M	Dad4	2	E	15.0458	X
Dam1	330	K	Dad4	1	M	11.6887	X
Dam1	2	S	Dad4	21	K	11.4783	X
Dam1	13	S	Dad4	21	K	11.1694	X
Dad2	13	K	Hsk3	1	M	15.1545	X
Dad2	1	M	Hsk3	1	M	13.1031	X
Dam1	2	S	Spc34	1	M	13.8268	X
Dam1	7	K	Spc34	2	G	13.2071	X
Dam1	5	K	Spc34	2	G	12.6647	X
Dam1	5	K	Spc34	1	M	8.6579	X
Dad4	21	K	Dad4	21	K	13.4593	X
Dad4	1	M	Dad4	21	K	10.9581	X
Dad2	1	M	Dad3	83	K	12.2511	X
Dam1	2	S	Hsk3	1	M	11.7167	X
Spc34	126	K	Spc19	79	K	11.1139	X
Duo1	169	K	Duo1	177	K	11.045	X
Duo1	169	K	Duo1	183	K	10.2924	X
Duo1	169	K	Duo1	174	K	9.1277	X
Ask1	167	S	Ask1	171	T	10.8528	X
Dad4	1	M	Dad1	1	M	10.682	X
Dad4	21	K	Dad1	1	M	8.7683	X
Spc34	2	G	Dad4	1	M	8.8113	X
